# Supplementary material for: Exploring the Causal Relationship Between the Plasma Levels of MMP1 (Matrix Metalloproteinase‐1), MMP3, MMP7, MMP10, and MMP12 and Intervertebral Disc Degeneration: Mendelian Randomization
Source: JOR Spine. 2025 Jan 7;8(1):e70034. doi: 10.1002/jsp2.70034 (PMC11705520; doi:10.1002/jsp2.70034)
Supplement: Supplementary file 1 — Data S1. Supporting Information. [file JSP2-8-e70034-s002.xlsx]

## Sheet: Sheet1
Query	GWAS Trait	PMID	RS Number	Position (GRCh37)	Alleles	R2	D'	Risk Allele	Effect Size (95% CI)	Beta or OR	P-value
rs1239964	Triglyceride levels x thiazide or thiazide-like diuretics use interaction	31806883	rs510438	chr18:56933045	A=0.199, C=0.801	0.2347	1	NR	0.0107	0.011-0.011	5e-07
Query	GWAS Trait	PMID	RS Number	Position (GRCh37)	Alleles	R2	D'	Risk Allele	Effect Size (95% CI)	Beta or OR	P-value
rs7909791	Systolic blood pressure	35762941	rs743241	chr10:105517162	A=0.532, G=0.468	0.159981	0.56009	NR	0.2156	0.15-0.29	2e-09
rs7909791	Diastolic blood pressure	35762941	rs1076813	chr10:105517652	A=0.466, G=0.534	0.157647	0.558214	NR	0.1477	0.11-0.19	1e-12
rs7909791	Diastolic blood pressure	38689001	rs7907035	chr10:105518817	C=0.466, G=0.534	0.157647	0.558214	NR	0.1164	0.087-0.146	7e-15
rs7909791	Systolic blood pressure	38689001	rs7907035	chr10:105518817	C=0.466, G=0.534	0.157647	0.558214	NR	0.1822	0.14-0.23	3e-14
rs7909791	Height	36224396	rs10748848	chr10:105521705	A=0.317, G=0.683	0.192519	0.490076	0.3245	0.009	0.0076-0.0104	2e-41
rs7909791	PR interval	30046033	rs12257568	chr10:105522875	C=0.579, T=0.421	0.274708	0.587778	0.41	1	0.76-1.24	6e-18
rs7909791	Electrocardiogram morphology (amplitude at temporal datapoints)	32916098	rs12257568	chr10:105522875	C=0.579, T=0.421	0.274708	0.587778	0.615848	0.0443976	0.033-0.056	9e-16
rs7909791	Electrocardiogram morphology (amplitude at temporal datapoints)	32916098	rs12257568	chr10:105522875	C=0.579, T=0.421	0.274708	0.587778	0.615848	0.0355415	0.024-0.047	8e-10
rs7909791	Electrocardiogram morphology (amplitude at temporal datapoints)	32916098	rs12257568	chr10:105522875	C=0.579, T=0.421	0.274708	0.587778	0.615848	0.0386987	0.027-0.05	2e-11
rs7909791	Electrocardiogram morphology (amplitude at temporal datapoints)	32916098	rs12257568	chr10:105522875	C=0.579, T=0.421	0.274708	0.587778	0.615848	0.0397615	0.029-0.051	4e-12
rs7909791	Electrocardiogram morphology (amplitude at temporal datapoints)	32916098	rs12257568	chr10:105522875	C=0.579, T=0.421	0.274708	0.587778	0.615848	0.0400587	0.029-0.051	2e-12
rs7909791	Electrocardiogram morphology (amplitude at temporal datapoints)	32916098	rs12257568	chr10:105522875	C=0.579, T=0.421	0.274708	0.587778	0.615848	0.0407466	0.03-0.052	5e-13
rs7909791	Electrocardiogram morphology (amplitude at temporal datapoints)	32916098	rs12257568	chr10:105522875	C=0.579, T=0.421	0.274708	0.587778	0.615848	0.041972	0.031-0.053	6e-14
rs7909791	Electrocardiogram morphology (amplitude at temporal datapoints)	32916098	rs12257568	chr10:105522875	C=0.579, T=0.421	0.274708	0.587778	0.615848	0.0434164	0.032-0.055	5e-15
rs7909791	Electrocardiogram morphology (amplitude at temporal datapoints)	32916098	rs12257568	chr10:105522875	C=0.579, T=0.421	0.274708	0.587778	0.615848	0.0443849	0.033-0.056	1e-15
rs7909791	Electrocardiogram morphology (amplitude at temporal datapoints)	32916098	rs12257568	chr10:105522875	C=0.579, T=0.421	0.274708	0.587778	0.615848	0.0439811	0.033-0.055	2e-15
rs7909791	Electrocardiogram morphology (amplitude at temporal datapoints)	32916098	rs12257568	chr10:105522875	C=0.579, T=0.421	0.274708	0.587778	0.615848	0.0417523	0.031-0.053	6e-14
rs7909791	Electrocardiogram morphology (amplitude at temporal datapoints)	32916098	rs12257568	chr10:105522875	C=0.579, T=0.421	0.274708	0.587778	0.615848	0.0412623	0.03-0.052	3e-13
rs7909791	Electrocardiogram morphology (amplitude at temporal datapoints)	32916098	rs12257568	chr10:105522875	C=0.579, T=0.421	0.274708	0.587778	0.615848	0.0412161	0.03-0.052	2e-13
rs7909791	Electrocardiogram morphology (amplitude at temporal datapoints)	32916098	rs12257568	chr10:105522875	C=0.579, T=0.421	0.274708	0.587778	0.615848	0.0407412	0.03-0.052	7e-13
rs7909791	Electrocardiogram morphology (amplitude at temporal datapoints)	32916098	rs12257568	chr10:105522875	C=0.579, T=0.421	0.274708	0.587778	0.615848	0.0398004	0.029-0.051	3e-12
rs7909791	Electrocardiogram morphology (amplitude at temporal datapoints)	32916098	rs12257568	chr10:105522875	C=0.579, T=0.421	0.274708	0.587778	0.615848	0.0380221	0.027-0.049	2e-11
rs7909791	Electrocardiogram morphology (amplitude at temporal datapoints)	32916098	rs12257568	chr10:105522875	C=0.579, T=0.421	0.274708	0.587778	0.615848	0.0363945	0.025-0.048	2e-10
rs7909791	Electrocardiogram morphology (amplitude at temporal datapoints)	32916098	rs12257568	chr10:105522875	C=0.579, T=0.421	0.274708	0.587778	0.615848	0.0353063	0.024-0.047	7e-10
rs7909791	Electrocardiogram morphology (amplitude at temporal datapoints)	32916098	rs12257568	chr10:105522875	C=0.579, T=0.421	0.274708	0.587778	0.615848	0.0356079	0.024-0.047	4e-10
rs7909791	Electrocardiogram morphology (amplitude at temporal datapoints)	32916098	rs12257568	chr10:105522875	C=0.579, T=0.421	0.274708	0.587778	0.615848	0.0334217	0.022-0.045	5e-09
rs7909791	Lung function (FEV1/FVC)	30595370	rs10883908	chr10:105524081	C=0.577, T=0.423	0.271162	0.586356	NR	NA	NA	1e-17
rs7909791	PR interval	32439900	rs10883908	chr10:105524081	C=0.577, T=0.423	0.271162	0.586356	0.4096	0.9787	0.85-1.11	5e-52
rs7909791	Lung function (FEV1/FVC)	36914875	rs10748849	chr10:105530086	C=0.575, T=0.425	0.271987	0.589642	0.385	8.18	NA	3e-16
rs7909791	Whole brain restricted directional diffusion (multivariate analysis)	35505052	rs10883922	chr10:105595430	C=0.697, G=0.303	0.234339	0.964245	NR	NA	NA	8e-11
rs7909791	Diverticular disease	37492107	rs10883922	chr10:105595430	C=0.697, G=0.303	0.234339	0.964245	0.33	0.04	0.028-0.052	1e-12
rs7909791	Lung function (FEV1)	36914875	rs10883922	chr10:105595430	C=0.697, G=0.303	0.234339	0.964245	0.605	8.661	NA	5e-18
rs7909791	Ischemic stroke	32514122	rs4918058	chr10:105596641	C=0.31, G=0.69	0.24695	0.973786	0.652279	0.928378	0.906317839-0.950974293	1e-09
rs7909791	Brain morphology (MOSTest)	35164939	rs4918058	chr10:105596641	C=0.31, G=0.69	0.24695	0.973786	NR	NA	NA	3e-12
rs7909791	Whole brain free water diffusion (multivariate analysis)	35505052	rs11191822	chr10:105599770	G=0.309, T=0.691	0.254692	0.991234	NR	NA	NA	2e-13
rs7909791	Brain morphology (MOSTest)	32665545	rs11191822	chr10:105599770	G=0.309, T=0.691	0.254692	0.991234	NR	NA	NA	1e-08
rs7909791	Retinal arteriolar tortuosity	36757925	rs11191822	chr10:105599770	G=0.309, T=0.691	0.254692	0.991234	0.642316	0.018	0.012-0.024	1e-09
rs7909791	Stroke	36777996	rs7091346	chr10:105608824	C=0.688, T=0.312	0.258307	0.991318	0.429	0.046649	0.031-0.063	1e-08
rs7909791	Chronic obstructive pulmonary disease liability (machine learning-based score)	37069358	rs7091346	chr10:105608824	C=0.688, T=0.312	0.258307	0.991318	NR	0.0143161	0.01-0.019	2e-11
rs7909791	Brain region volumes	31676860	rs10786772	chr10:105610326	A=0.309, G=0.691	0.254692	0.991234	NR	NA	NA	2e-08
rs7909791	White matter hyperintensity volume	33293549	rs10786772	chr10:105610326	A=0.309, G=0.691	0.254692	0.991234	0.6458	0.0425	0.031-0.054	2e-12
rs7909791	White matter hyperintensity volume x hypertension interaction (2df)	33293549	rs10786772	chr10:105610326	A=0.309, G=0.691	0.254692	0.991234	0.64	NA	NA	5e-11
rs7909791	White matter hyperintensity volume x hypertension interaction (2df)	33293549	rs10786772	chr10:105610326	A=0.309, G=0.691	0.254692	0.991234	0.652	NA	NA	8e-11
rs7909791	White matter hyperintensity volume (adjusted for hypertension)	33293549	rs10786772	chr10:105610326	A=0.309, G=0.691	0.254692	0.991234	0.64	0.042	0.03-0.054	2e-12
rs7909791	White matter hyperintensity volume (adjusted for hypertension)	33293549	rs10786772	chr10:105610326	A=0.309, G=0.691	0.254692	0.991234	NR	0.0428	0.031-0.055	3e-12
rs7909791	White matter hyperintensity volume	33293549	rs10786772	chr10:105610326	A=0.309, G=0.691	0.254692	0.991234	NR	0.0418	0.03-0.053	2e-12
rs7909791	FEV1	36641522	rs10786772	chr10:105610326	A=0.309, G=0.691	0.254692	0.991234	NR	NA	NA	1e-13
rs7909791	White matter hyperintensity burden	25663218	rs7909791	chr10:105613178	A=0.367, C=0.633	1	1	0.34	NA	NA	3e-09
rs7909791	White matter hyperintensity burden	25663218	rs7909791	chr10:105613178	A=0.367, C=0.633	1	1	0.34	NA	NA	2e-08
rs7909791	Height	30595370	rs7909791	chr10:105613178	A=0.367, C=0.633	1	1	NR	NA	NA	2e-10
rs7909791	Smoking cessation	36477530	rs61861137	chr10:105613383	A=0.737, G=0.263	0.207164	1	0.256	0.00942	0.0065-0.0124	5e-10
rs7909791	Asthma	36777996	rs11191829	chr10:105614452	G=0.685, T=0.315	0.261954	0.9914	0.4081	0.025445	0.017-0.034	9e-09
rs7909791	Vertex-wise cortical thickness	34910505	rs10883928	chr10:105615074	C=0.692, T=0.308	0.253493	0.991206	0.31	6.55	NA	6e-11
rs7909791	Ischemic stroke	29531354	rs2295786	chr10:105616482	A=0.689, T=0.311	0.2526	0.98258	NR	NA	NA	2e-07
rs7909791	Stroke	29531354	rs2295786	chr10:105616482	A=0.689, T=0.311	0.2526	0.98258	NR	NA	NA	1e-07
rs7909791	Stroke	29531354	rs2295786	chr10:105616482	A=0.689, T=0.311	0.2526	0.98258	NR	NA	NA	2e-10
rs7909791	Ischemic stroke (small-vessel)	29531354	rs2295786	chr10:105616482	A=0.689, T=0.311	0.2526	0.98258	NR	NA	NA	4e-06
rs7909791	Systolic blood pressure	39134668	rs4918065	chr10:105617578	C=0.255, T=0.745	0.19457	0.989392	NR	0.0149029	0.011-0.019	3e-11
rs7909791	Insomnia	35835914	rs56093138	chr10:105617908	A=0.748, C=0.252	0.19566	1	NR	0.006	0.004-0.008	1e-08
rs7909791	Vertex-wise cortical surface area	34910505	rs11191833	chr10:105619678	A=0.312, G=0.688	0.253802	0.982635	0.31	7.05	NA	2e-12
rs7909791	Cortical surface area	34560273	rs11191833	chr10:105619678	A=0.312, G=0.688	0.253802	0.982635	0.3602	NA	NA	6e-14
rs7909791	White matter microstructure (mean diusivities)	31666681	rs11191835	chr10:105621859	C=0.431, T=0.569	0.741795	0.985701	NR	NA	NA	7e-10
rs7909791	White matter microstructure (radial diusivities)	31666681	rs11191835	chr10:105621859	C=0.431, T=0.569	0.741795	0.985701	NR	NA	NA	2e-10
rs7909791	White matter microstructure (mean diusivities)	31666681	rs11191835	chr10:105621859	C=0.431, T=0.569	0.741795	0.985701	NR	NA	NA	4e-08
rs7909791	Height	36224396	rs11191835	chr10:105621859	C=0.431, T=0.569	0.741795	0.985701	0.3831	0.009	0.0078-0.0102	2e-45
rs7909791	White matter microstructure (radial diusivities)	31666681	rs10883931	chr10:105623955	C=0.525, T=0.475	0.620202	0.98451	NR	NA	NA	6e-10
rs7909791	White matter microstructure (radial diusivities)	31666681	rs10883931	chr10:105623955	C=0.525, T=0.475	0.620202	0.98451	NR	NA	NA	1e-08
rs7909791	White matter microstructure (mean diusivities)	31666681	rs10883931	chr10:105623955	C=0.525, T=0.475	0.620202	0.98451	NR	NA	NA	4e-09
rs7909791	Whole brain restricted isotropic diffusion (multivariate analysis)	35505052	rs11191836	chr10:105627444	C=0.686, T=0.314	0.251737	0.974118	NR	NA	NA	1e-13
rs7909791	White matter microstructure (radial diusivities)	31666681	rs4917404	chr10:105631126	C=0.522, T=0.478	0.606274	0.979228	NR	NA	NA	9e-09
rs7909791	Alanine aminotransferase levels	34594039	rs11191839	chr10:105634895	A=0.312, G=0.688	0.244911	0.96527	NR	0.011	0.0073-0.0147	2e-08
rs7909791	Aspartate aminotransferase levels	34594039	rs11191839	chr10:105634895	A=0.312, G=0.688	0.244911	0.96527	NR	0.0118	0.0079-0.0157	4e-09
rs7909791	Cortical thickness	34560273	rs11191839	chr10:105634895	A=0.312, G=0.688	0.244911	0.96527	0.3594	NA	NA	2e-11
rs7909791	Aspartate aminotransferase levels	36333282	rs11191840	chr10:105634896	A=0.689, T=0.311	0.248142	0.973869	0.6601	0.0213	0.015-0.027	6e-13
rs7909791	IDP dMRI ProbtrackX L3 str l	33875891	rs12571024	chr10:105635679	C=0.604, T=0.396	0.231178	0.780801	0.528	0.068	0.048-0.088	6e-11
rs7909791	FEV1	30804560	rs11191841	chr10:105639611	C=0.545, T=0.455	0.121027	0.499982	0.4914	0.0168	0.012-0.021	6e-13
rs7909791	Peak expiratory flow	30804560	rs11191841	chr10:105639611	C=0.545, T=0.455	0.121027	0.499982	0.4914	0.0128	0.0079-0.0177	4e-07
rs7909791	Lung function (FVC)	30804560	rs11191841	chr10:105639611	C=0.545, T=0.455	0.121027	0.499982	0.4914	0.0136	0.0089-0.0183	8e-09
rs7909791	Lung function (FVC)	30595370	rs11191841	chr10:105639611	C=0.545, T=0.455	0.121027	0.499982	NR	NA	NA	2e-09
rs7909791	Idiopathic pulmonary fibrosis	35688625	rs7100920	chr10:105640978	C=0.461, T=0.539	0.127197	0.506448	0.49	1.19	1.13-1.26	2e-10
rs7909791	Abdominal aortic aneurysm	37845353	rs7100920	chr10:105640978	C=0.461, T=0.539	0.127197	0.506448	NR	0.0563	0.041-0.072	1e-12
rs7909791	Myocardial infarction	33532862	rs2067831	chr10:105643223	C=0.283, G=0.717	0.119558	0.722588	0.263444	1.04	1.02-1.06	1e-06
rs7909791	Coronary artery disease	36474045	rs2067831	chr10:105643223	C=0.283, G=0.717	0.119558	0.722588	0.271	1.043	1.032-1.054	3e-14
rs7909791	Mean corpuscular hemoglobin	30595370	rs10786774	chr10:105644323	C=0.911, G=0.089	0.110454	0.806977	NR	NA	NA	5e-24
rs7909791	Body size (confirmatory factor analysis Factor 21)	38965376	rs6584579	chr10:105645725	A=0.637, G=0.363	0.310438	0.970123	NR	NA	NA	3e-09
rs7909791	Fibromuscular dysplasia	34654805	rs6584579	chr10:105645725	A=0.637, G=0.363	0.310438	0.970123	0.4043	0.1948	0.11-0.28	1e-05
rs7909791	Endothelial function traits	17903301	rs3814219	chr10:105647095	A=0.254, G=0.746	0.589239	1	NR	NA	NA	9e-07
rs7909791	Systolic blood pressure	30595370	rs11191847	chr10:105650626	C=0.538, G=0.462	0.128242	0.507509	NR	NA	NA	5e-13
rs7909791	Diastolic blood pressure	38689001	rs11191847	chr10:105650626	C=0.538, G=0.462	0.128242	0.507509	NR	0.0735	0.044-0.103	8e-07
rs7909791	Systolic blood pressure	38689001	rs11191847	chr10:105650626	C=0.538, G=0.462	0.128242	0.507509	NR	0.187	0.14-0.23	6e-15
rs7909791	Pulse pressure	38689001	rs11191847	chr10:105650626	C=0.538, G=0.462	0.128242	0.507509	NR	0.1191	0.086-0.153	3e-12
rs7909791	Chronic obstructive pulmonary disease or resting heart rate (pleiotropy)	30940143	rs10883944	chr10:105651657	G=0.69, T=0.31	0.24695	0.973786	NR	NA	NA	2e-10
rs7909791	Chronic obstructive pulmonary disease	30804561	rs1570221	chr10:105656874	A=0.309, G=0.691	0.245762	0.973701	0.35	1.06	1.04-1.08	2e-08
rs7909791	Cancer	34290314	rs10786775	chr10:105657316	C=0.909, G=0.091	0.104862	0.776841	NR	1.07447	1.05-1.1	3e-10
rs7909791	Height	36224396	rs2984132	chr10:105657892	C=0.371, T=0.629	0.316851	0.963455	0.438	0.0107	0.0066-0.0148	5e-07
rs7909791	Telomere length	35530816	rs2487999	chr10:105659826	C=0.909, T=0.091	0.104862	0.776841	NR	NA	NA	3e-53
rs7909791	Periventricular white matter hyperintensities	32517579	rs2475214	chr10:105660986	C=0.371, T=0.629	0.316851	0.963455	0.6	0.0299	0.019-0.041	2e-07
rs7909791	Glioma	28346443	rs11598018	chr10:105661315	A=0.538, C=0.462	0.128242	0.507509	0.462	1.1	1.06–1.14	3e-07
rs7909791	Non-glioblastoma glioma	28346443	rs11598018	chr10:105661315	A=0.538, C=0.462	0.128242	0.507509	0.462	1.14	1.09-1.20	3e-08
rs7909791	Leukocyte telomere length or severe COVID-19 infection (MTAG)	38882679	rs61861158	chr10:105661686	A=0.717, G=0.283	0.119558	0.722588	NR	NA	NA	5e-08
rs7909791	Bilateral cleft lip and palate	33817668	rs10786776	chr10:105662994	A=0.629, G=0.371	0.316851	0.963455	NR	1.17	1.09-1.25	6e-06
rs7909791	Sub-cortical grey matter volume	31530798	rs2475213	chr10:105664459	A=0.693, T=0.307	0.243395	0.973531	NR	NA	NA	8e-07
rs7909791	Telomere length	35530816	rs10883948	chr10:105667552	G=0.461, T=0.539	0.127197	0.506448	NR	NA	NA	2e-34
rs7909791	Melanoma	28212542	rs2995264	chr10:105668843	A=0.911, G=0.089	0.110454	0.806977	0.1	1.17	NA	2e-09
rs7909791	Cutaneous malignant melanoma	26237428	rs2995264	chr10:105668843	A=0.911, G=0.089	0.110454	0.806977	0.088	0.16	NA	2e-09
rs7909791	Coronary artery disease	29212778	rs12765878	chr10:105669622	C=0.538, T=0.462	0.125296	0.501646	0.5136	0.0327	0.022-0.043	3e-09
rs7909791	Nevus count or cutaneous melanoma	32341527	rs1265165	chr10:105671527	C=0.909, T=0.091	0.104862	0.776841	0.100447	NA	NA	4e-23
rs7909791	Interstitial lung disease	23583980	rs11191865	chr10:105672842	A=0.538, G=0.462	0.128242	0.507509	0.49	1.25	1.15-1.35	2e-08
rs7909791	Idiopathic pulmonary fibrosis	31710517	rs11191865	chr10:105672842	A=0.538, G=0.462	0.128242	0.507509	0.491	1.16	1.09-1.24	9e-06
rs7909791	Coronary artery disease	29212778	rs4918072	chr10:105693644	A=0.289, G=0.711	0.121859	0.718939	0.2713	0.0386	0.026-0.051	1e-09
rs7909791	Coronary artery disease	29212778	rs4918072	chr10:105693644	A=0.289, G=0.711	0.121859	0.718939	0.272	0.042	0.028-0.056	3e-09
rs7909791	Myocardial infarction	38072966	rs4918072	chr10:105693644	A=0.289, G=0.711	0.121859	0.718939	NR	0.9621	NA	3e-06
rs7909791	Cutaneous malignant melanoma	32341527	rs7902587	chr10:105694301	C=0.909, T=0.091	0.100279	0.759675	0.0962	1.16782	NA	3e-23
rs7909791	Low-grade serous and serous borderline ovarian cancer	28346442	rs7902587	chr10:105694301	C=0.909, T=0.091	0.100279	0.759675	0.0975691	1.29302	1.18179536270929-1.41470527615789	4e-08
rs7909791	Serous borderline ovarian cancer	28346442	rs7902587	chr10:105694301	C=0.909, T=0.091	0.100279	0.759675	0.0975691	1.32095	1.18528926703463-1.47212825755187	9e-07
rs7909791	Thyroid cancer	28195142	rs7902587	chr10:105694301	C=0.909, T=0.091	0.100279	0.759675	0.109	1.41	1.27-1.56	5e-11
rs7909791	Lung cancer	28604730	rs7902587	chr10:105694301	C=0.909, T=0.091	0.100279	0.759675	0.104014	1.09104	1.050261142-1.133406227	7e-06
rs7909791	Cutaneous melanoma (MTAG)	34813871	rs7902587	chr10:105694301	C=0.909, T=0.091	0.100279	0.759675	0.9	0.1295	0.11-0.15	7e-32
rs7909791	Lung adenocarcinoma	35915169	rs7902587	chr10:105694301	C=0.909, T=0.091	0.100279	0.759675	NR	0.1	-0.2352	6e-10
rs7909791	Red blood cell count	30595370	rs61863693	chr10:105720733	A=0.293, G=0.707	0.149031	0.787442	NR	NA	NA	6e-14
rs7909791	Red blood cell count	32888493	rs61863693	chr10:105720733	A=0.293, G=0.707	0.149031	0.787442	0.244752	NA	NA	4e-14
Query	GWAS Trait	PMID	RS Number	Position (GRCh37)	Alleles	R2	D'	Risk Allele	Effect Size (95% CI)	Beta or OR	P-value
rs11668189	Serum levels of protein LILRA6	35078996	rs406231	chr19:54751065	G=0.318, T=0.682	0.256902	0.950492	0.3029	0.286328	0.25-0.33	3e-44
rs11668189	Multi-trait sex score	37277458	rs34756386	chr19:54752217	C=0.588, G=0.412	0.702027	0.897416	NR	NA	NA	1e-09
rs11668189	Leukocyte immunoglobulin-like receptor subfamily A member 6 levels (LILRA6.7059.14.3)	29875488	rs429539	chr19:54752624	C=0.729, T=0.271	0.1477	0.806563	0.713	0.72	0.12	2e-174
rs11668189	Matrix metalloproteinase-7 levels	33067605	rs62133135	chr19:54753202	C=0.409, T=0.591	0.711555	0.897933	0.61	0.0575	NA	1e-10
rs11668189	Serum levels of protein LILRA6	35078996	rs62133135	chr19:54753202	C=0.409, T=0.591	0.711555	0.897933	0.4077	0.293506	0.26-0.33	4e-53
rs11668189	Creatine kinase levels in statin users	25214527	rs2361797	chr19:54753543	A=0.433, G=0.567	0.443973	0.975776	0.443	0.08	0.055-0.105	2e-10
rs11668189	Height	36224396	rs2361797	chr19:54753543	A=0.433, G=0.567	0.443973	0.975776	0.5348	0.0104	0.0063-0.0145	9e-07
rs11668189	Height	36224396	rs2361797	chr19:54753543	A=0.433, G=0.567	0.443973	0.975776	0.527	0.0074	0.0062-0.0086	2e-31
rs11668189	Matrix metalloproteinase-3 levels	33067605	rs11668189	chr19:54754103	A=0.379, C=0.621	1	1	0.36	0.0532	NA	8e-11
rs11668189	Leukocyte immunoglobulin-like receptor subfamily B member 2 levels	36168886	rs11668189	chr19:54754103	A=0.379, C=0.621	1	1	0.338671	0.334566	0.28-0.39	6e-32
rs11668189	Low-density lipoprotein levels (MTAG)	36376304	rs11668189	chr19:54754103	A=0.379, C=0.621	1	1	NR	0.00812	0.0053-0.0109	2e-08
rs11668189	Creatine kinase levels	29403010	rs2361796	chr19:54754385	G=0.324, T=0.676	0.230022	0.54082	NR	0.0806	0.07-0.092	5e-46
rs11668189	Serum levels of protein LILRB5	35078996	rs2361796	chr19:54754385	G=0.324, T=0.676	0.230022	0.54082	0.3506	0.605627	0.57-0.64	8e-240
rs11668189	Serum albumin levels	34594039	rs637515	chr19:54754946	A=0.236, G=0.764	0.148344	0.88859	NR	0.0211	0.015-0.027	1e-12
rs11668189	Appendicular lean mass	33097823	rs12986064	chr19:54755133	C=0.518, T=0.482	0.402435	0.842119	0.4889	0.0148	0.011-0.019	4e-14
rs11668189	Leukocyte immunoglobulin-like receptor subfamily B member 5 levels (LILRB5.7015.8.3)	29875488	rs12986064	chr19:54755133	C=0.518, T=0.482	0.402435	0.842119	0.517	1.07	0.08	2E-803
rs11668189	HDL cholesterol	34594039	rs12986064	chr19:54755133	C=0.518, T=0.482	0.402435	0.842119	0.212266	0.0386121	0.025-0.052	2e-08
rs11668189	Maximum creatine kinase levels in statin users	35543701	rs12986064	chr19:54755133	C=0.518, T=0.482	0.402435	0.842119	0.47	0.1	0.08	8e-08
rs11668189	Height	30595370	rs12977062	chr19:54755922	C=0.748, T=0.252	0.191631	0.588094	NR	NA	NA	9e-13
rs11668189	GSTA1/KRT18 protein level ratio	38412862	rs12976868	chr19:54755923	A=0.748, G=0.252	0.191631	0.588094	NR	0.0733642	0.057-0.09	6e-19
rs11668189	Height	39134668	rs12976868	chr19:54755923	A=0.748, G=0.252	0.191631	0.588094	NR	0.0141946	0.01-0.018	8e-12
rs11668189	Height	34594039	rs12976868	chr19:54755923	A=0.748, G=0.252	0.191631	0.588094	NR	0.0126	0.0087-0.0165	2e-10
rs11668189	Serum albumin levels	33462484	rs72087	chr19:54756142	C=0.331, T=0.669	0.255693	0.920708	NR	0.0174	0.012-0.022	3e-11
rs11668189	Aspartate aminotransferase to alanine aminotransferase ratio	33462484	rs45446093	chr19:54756155	C=0.176, T=0.824	0.28368	0.899968	NR	0.0263	0.02-0.033	1e-16
rs11668189	Creatine kinase levels	26838040	rs393600	chr19:54759102	A=0.739, G=0.261	0.211469	0.98996	0.2517	0.079	NA	1e-33
rs11668189	Creatine kinase levels in statin users	26838040	rs393600	chr19:54759102	A=0.739, G=0.261	0.211469	0.98996	NA	0.113	NA	9e-10
rs11668189	Creatine kinase levels in off-statin users	26838040	rs393600	chr19:54759102	A=0.739, G=0.261	0.211469	0.98996	NR	0.099	NA	8e-11
rs11668189	Lactate dehydrogenase levels in statin users	26838040	rs393600	chr19:54759102	A=0.739, G=0.261	0.211469	0.98996	NR	0.082	NA	2e-06
rs11668189	Lactate dehydrogenase levels in off-statin users	26838040	rs393600	chr19:54759102	A=0.739, G=0.261	0.211469	0.98996	NR	0.075	NA	8e-07
rs11668189	Lactate dehydrogenase levels	26838040	rs12975366	chr19:54759361	C=0.434, T=0.566	0.607298	0.874708	0.4162	0.074	NA	7e-51
rs11668189	Creatine kinase levels	26838040	rs12975366	chr19:54759361	C=0.434, T=0.566	0.607298	0.874708	0.4162	0.08	NA	7e-44
rs11668189	Creatine kinase levels in statin users	26838040	rs12975366	chr19:54759361	C=0.434, T=0.566	0.607298	0.874708	NA	0.104	NA	2e-10
rs11668189	Creatine kinase levels in off-statin users	26838040	rs12975366	chr19:54759361	C=0.434, T=0.566	0.607298	0.874708	NR	0.104	NA	9e-15
rs11668189	Lactate dehydrogenase levels in off-statin users	26838040	rs12975366	chr19:54759361	C=0.434, T=0.566	0.607298	0.874708	NR	0.075	NA	2e-08
rs11668189	Matrix metalloproteinase-12 levels	33067605	rs12975366	chr19:54759361	C=0.434, T=0.566	0.607298	0.874708	0.6	0.0727	NA	3e-16
rs11668189	Kallikrein-6 levels	33067605	rs12975366	chr19:54759361	C=0.434, T=0.566	0.607298	0.874708	0.61	0.0581	NA	1e-10
rs11668189	PARK7/TXNRD1 protein level ratio	38412862	rs12975366	chr19:54759361	C=0.434, T=0.566	0.607298	0.874708	NR	0.0914717	0.078-0.105	3e-39
rs11668189	FABP2/RBP2 protein level ratio	38412862	rs12975366	chr19:54759361	C=0.434, T=0.566	0.607298	0.874708	NR	0.0638437	0.05-0.078	2e-19
rs11668189	NUDT5/TXNRD1 protein level ratio	38412862	rs12975366	chr19:54759361	C=0.434, T=0.566	0.607298	0.874708	NR	0.104322	0.091-0.118	4e-50
rs11668189	ESAM/LAMA4 protein level ratio	38412862	rs12975366	chr19:54759361	C=0.434, T=0.566	0.607298	0.874708	NR	0.102178	0.089-0.115	1e-51
rs11668189	Aspartate aminotransferase levels	34594039	rs12975366	chr19:54759361	C=0.434, T=0.566	0.607298	0.874708	NR	0.0282	0.024-0.033	2e-33
rs11668189	Free cholesterol to total lipids ratio in medium HDL	38448586	rs12975366	chr19:54759361	C=0.434, T=0.566	0.607298	0.874708	0.6063	0.0259	0.018-0.034	1e-09
rs11668189	Leukocyte immunoglobulin-like receptor subfamily B member 5 level in Chronic kidney disease with hypertension and no diabetes (7015_8)	35870639	rs12975366	chr19:54759361	C=0.434, T=0.566	0.607298	0.874708	0.15	1.11	0.93-1.29	7e-39
rs11668189	Leukocyte immunoglobulin-like receptor subfamily B member 5 levels (LILRB5.7015.8.3)	29875488	rs12975366	chr19:54759361	C=0.434, T=0.566	0.607298	0.874708	0.405	1.16	0.08	3E-1276
rs11668189	Triglyceride to HDL cholesterol ratio	38200128	rs12975366	chr19:54759361	C=0.434, T=0.566	0.607298	0.874708	0.3994	0.022	0.015-0.029	1e-08
rs11668189	Triglyceride to HDL cholesterol ratio	38200128	rs12975366	chr19:54759361	C=0.434, T=0.566	0.607298	0.874708	0.3988	0.0211	0.016-0.026	4e-11
rs11668189	Cholesterol levels in small HDL	35213538	rs12975366	chr19:54759361	C=0.434, T=0.566	0.607298	0.874708	0.600576	0.0235355	0.015-0.032	2e-08
rs11668189	HDL cholesterol levels	35945198	rs12975366	chr19:54759361	C=0.434, T=0.566	0.607298	0.874708	0.34	0.06	0.04-0.08	2e-06
rs11668189	Serum levels of protein GDI2	35078996	rs12975366	chr19:54759361	C=0.434, T=0.566	0.607298	0.874708	0.4153	0.134064	0.097-0.171	9e-13
rs11668189	Serum levels of protein TXNRD1	35078996	rs12975366	chr19:54759361	C=0.434, T=0.566	0.607298	0.874708	0.4153	0.158782	0.12-0.2	2e-16
rs11668189	Serum levels of protein LDHB	35078996	rs12975366	chr19:54759361	C=0.434, T=0.566	0.607298	0.874708	0.4153	0.177601	0.14-0.22	4e-20
rs11668189	Serum levels of protein EGFLAM	35078996	rs12975366	chr19:54759361	C=0.434, T=0.566	0.607298	0.874708	0.4153	0.143255	0.11-0.18	1e-13
rs11668189	Disintegrin and metalloproteinase domain-containing protein 22 levels	34648354	rs12975366	chr19:54759361	C=0.434, T=0.566	0.607298	0.874708	0.6	0.129	0.1-0.16	3e-20
rs11668189	Beta-enolase levels	34648354	rs12975366	chr19:54759361	C=0.434, T=0.566	0.607298	0.874708	0.6	0.092	0.067-0.117	4e-12
rs11668189	Kallikrein-7 levels	34648354	rs12975366	chr19:54759361	C=0.434, T=0.566	0.607298	0.874708	0.6	0.153	0.13-0.18	1e-26
rs11668189	Leukocyte immunoglobulin-like receptor subfamily B member 5 levels	34648354	rs12975366	chr19:54759361	C=0.434, T=0.566	0.607298	0.874708	0.6	1.147	1.13-1.16	1E-3690
rs11668189	Folate receptor beta levels	34648354	rs12975366	chr19:54759361	C=0.434, T=0.566	0.607298	0.874708	0.6	0.112	0.087-0.137	3e-17
rs11668189	Aspartate aminotransferase levels	33547301	rs380731	chr19:54759571	C=0.738, T=0.262	0.208302	0.979997	0.27	6.66	-	3e-11
rs11668189	Serum levels of protein LILRA3	35078996	rs380731	chr19:54759571	C=0.738, T=0.262	0.208302	0.979997	0.2411	0.344741	0.3-0.39	2e-56
rs11668189	Blood protein levels	30072576	rs10405357	chr19:54759666	C=0.458, T=0.542	0.544465	0.86919	0.513125	0.994031	0.96-1.03	3E-433
rs11668189	Blood protein levels	30072576	rs10405357	chr19:54759666	C=0.458, T=0.542	0.544465	0.86919	0.513125	0.283054	0.23-0.33	6e-28
rs11668189	Blood protein levels	30072576	rs10405357	chr19:54759666	C=0.458, T=0.542	0.544465	0.86919	0.513125	0.205375	0.16-0.26	2e-15
rs11668189	Blood protein levels	30072576	rs10405357	chr19:54759666	C=0.458, T=0.542	0.544465	0.86919	0.513125	0.204645	0.15-0.26	3e-15
rs11668189	Blood protein levels	30072576	rs10405357	chr19:54759666	C=0.458, T=0.542	0.544465	0.86919	0.513125	0.176578	0.13-0.23	1e-11
rs11668189	Blood protein levels	30072576	rs10405357	chr19:54759666	C=0.458, T=0.542	0.544465	0.86919	0.513125	0.169885	0.12-0.22	8e-11
rs11668189	Serum levels of protein REXO2	35078996	rs10405357	chr19:54759666	C=0.458, T=0.542	0.544465	0.86919	0.4482	0.152109	0.12-0.19	4e-16
rs11668189	Blood protein levels	30072576	rs10405357	chr19:54759666	C=0.458, T=0.542	0.544465	0.86919	0.513125	0.389508	0.34-0.44	3e-53
rs11668189	Blood protein levels	30072576	rs10405357	chr19:54759666	C=0.458, T=0.542	0.544465	0.86919	0.513125	0.159302	0.11-0.21	5e-10
rs11668189	Kallikrein-7 levels (KLK7.3378.49.2)	29875488	rs10405357	chr19:54759666	C=0.458, T=0.542	0.544465	0.86919	0.442	0.18	0.08	7e-13
rs11668189	Phospholipids to total lipids ratio in very small VLDL	35213538	rs10405357	chr19:54759666	C=0.458, T=0.542	0.544465	0.86919	0.561072	0.025475	0.018-0.033	4e-10
rs11668189	Glycoprotein acetyls levels	35213538	rs10405357	chr19:54759666	C=0.458, T=0.542	0.544465	0.86919	0.561072	0.0229218	0.015-0.031	3e-08
rs11668189	Serum levels of protein KLK7	35078996	rs10405357	chr19:54759666	C=0.458, T=0.542	0.544465	0.86919	0.4482	0.141189	0.1-0.18	3e-14
rs11668189	Serum levels of protein MDH1	35078996	rs10405357	chr19:54759666	C=0.458, T=0.542	0.544465	0.86919	0.4482	0.144217	0.11-0.18	5e-15
rs11668189	Creatine kinase M-type:Creatine kinase B-type heterodimer levels	34648354	rs10405357	chr19:54759666	C=0.458, T=0.542	0.544465	0.86919	0.56	0.148	0.12-0.17	3e-30
rs11668189	Procollagen C-endopeptidase enhancer 2 levels	34648354	rs10405357	chr19:54759666	C=0.458, T=0.542	0.544465	0.86919	0.56	0.101	0.074-0.128	7e-14
rs11668189	Kallikrein-7 levels	36168886	rs10405357	chr19:54759666	C=0.458, T=0.542	0.544465	0.86919	0.475128	0.201177	0.15-0.25	7e-14
rs11668189	High-density lipoprotein levels (MTAG)	36376304	rs11879136	chr19:54760691	C=0.714, T=0.286	0.177481	0.519356	NR	0.01963	0.014-0.026	9e-11
rs11668189	Serum levels of protein LILRB5	35078996	rs6509859	chr19:54762408	C=0.716, T=0.284	0.173492	0.515994	0.2595	0.666593	0.63-0.71	1e-247
rs11668189	Multi-trait sex score	37277458	rs6509859	chr19:54762408	C=0.716, T=0.284	0.173492	0.515994	NR	NA	NA	2e-13
rs11668189	Serum levels of protein LILRA6	35078996	rs73055413	chr19:54762709	A=0.811, G=0.189	0.232229	0.779739	0.1859	0.393503	0.35-0.44	3e-59
rs11668189	Lactate dehydrogenase levels	29403010	rs595872	chr19:54763969	A=0.208, G=0.792	0.111661	0.835763	NR	0.02677	0.017-0.036	4e-08
rs11668189	Serum levels of protein LILRB2	35078996	rs595872	chr19:54763969	A=0.208, G=0.792	0.111661	0.835763	0.2514	0.54809	0.51-0.59	2e-171
rs11668189	Alzheimer's disease	37198259	rs12984029	chr19:54769366	A=0.248, G=0.752	0.136114	0.502252	NR	NA	NA	7e-09
rs11668189	Height	36224396	rs12984029	chr19:54769366	A=0.248, G=0.752	0.136114	0.502252	0.2149	0.0097	0.0081-0.0113	4e-34
rs11668189	Metabolic syndrome	39349817	rs4090914	chr19:54770827	G=0.25, T=0.75	0.124348	0.476241	NR	NA	NA	5e-08
rs11668189	Blood protein levels	30072576	rs373032	chr19:54783375	A=0.763, T=0.237	0.113487	0.472484	0.777813	0.650942	0.6-0.7	8e-117
rs11668189	HDL cholesterol levels x short total sleep time interaction (2df test)	31719535	rs373032	chr19:54783375	A=0.763, T=0.237	0.113487	0.472484	NR	0.006286	0.0034-0.0092	2e-08
rs11668189	Leukocyte immunoglobulin-like receptor subfamily B member 2 levels (LILRB2.5633.65.3)	29875488	rs373032	chr19:54783375	A=0.763, T=0.237	0.113487	0.472484	0.792	0.72	0.12	8e-146
rs11668189	Serum levels of protein LILRB2	35078996	rs373032	chr19:54783375	A=0.763, T=0.237	0.113487	0.472484	0.2214	0.618678	0.58-0.66	2e-203
rs11668189	Gamma-glutamylisoleucine levels in elite athletes	31882771	rs380573	chr19:54785593	A=0.229, G=0.771	0.119675	0.496125	NR	0.281432	0.17-0.4	2e-06
rs11668189	Isoleucine levels in elite athletes	31882771	rs380573	chr19:54785593	A=0.229, G=0.771	0.119675	0.496125	NR	0.346787	0.21-0.49	2e-06
rs11668189	High density lipoprotein cholesterol levels	34887591	rs368178	chr19:54800222	A=0.74, G=0.26	0.11374	0.727896	0.343087	0.0725196	0.057-0.088	7e-20
rs11668189	Takayasu arteritis	25604533	rs410852	chr19:54800371	C=0.266, T=0.734	0.10379	0.684726	NR	1.47	NA	4e-06
rs11668189	Red cell distribution width	32888494	rs798898	chr19:54800742	C=0.746, T=0.254	0.102217	0.70089	0.30511	0.0150828	0.01-0.02	2e-09
rs11668189	Red cell distribution width	32888493	rs798898	chr19:54800742	C=0.746, T=0.254	0.102217	0.70089	0.306951	0.015081	0.011-0.019	2e-11
Query	GWAS Trait	PMID	RS Number	Position (GRCh37)	Alleles	R2	D'	Risk Allele	Effect Size (95% CI)	Beta or OR	P-value
rs10829578	Vitamin D levels	25208829	rs4751058	chr10:130874125	A=0.179, G=0.821	0.143368	0.839003	0.16	1.06	1.04-1.09	5e-06
rs10829578	Serum alkaline phosphatase levels	34594039	rs12765566	chr10:130899984	C=0.19, T=0.81	0.159448	0.797422	NR	0.0182	0.012-0.024	2e-09
rs10829578	Serum phosphate levels	33462484	rs2218983	chr10:130910213	G=0.176, T=0.824	0.223481	0.98907	NR	0.0234	0.017-0.03	5e-12
Query	GWAS Trait	PMID	RS Number	Position (GRCh37)	Alleles	R2	D'	Risk Allele	Effect Size (95% CI)	Beta or OR	P-value
rs471994	Interstitial collagenase levels	36168886	rs1144393	chr11:102669409	C=0.351, T=0.649	0.146032	0.664284	0.195571	0.374451	0.31-0.44	3e-27
rs471994	Matrix metalloproteinase levels	32641083	rs534191	chr11:102671697	C=0.59, T=0.41	0.281781	0.814632	0.43553	0.38892	0.29-0.48	6e-16
rs471994	Serum levels of protein MMP1	35078996	rs534191	chr11:102671697	C=0.59, T=0.41	0.281781	0.814632	0.4532	0.565426	0.53-0.6	2e-229
rs471994	Interstitial collagenase levels	28240269	rs484915	chr11:102673248	A=0.589, T=0.411	0.283253	0.815081	NR	0.5028	0.42-0.59	2e-30
rs471994	MMP-1 levels	36865558	rs484915	chr11:102673248	A=0.589, T=0.411	0.283253	0.815081	NR	5.629	-	2e-08
rs471994	Interstitial collagenase levels	36168886	rs603050	chr11:102680229	C=0.702, T=0.298	0.579891	0.914017	0.367121	0.469234	0.41-0.52	1e-62
rs471994	Interstitial collagenase levels	34814699	rs529381	chr11:102680837	C=0.702, T=0.298	0.579891	0.914017	NR	0.26	0.2-0.32	3e-22
rs471994	Serum levels of protein MMP1	35078996	rs529381	chr11:102680837	C=0.702, T=0.298	0.579891	0.914017	0.2684	0.540908	0.5-0.58	5e-159
rs471994	Post bronchodilator FEV1/FVC ratio in COPD	26634245	rs470530	chr11:102680949	A=0.142, G=0.858	0.101439	1	0.115	0.018	NA	2e-06
rs471994	Post bronchodilator FEV1/FVC ratio	26634245	rs470530	chr11:102680949	A=0.142, G=0.858	0.101439	1	0.114	0.016	NA	2e-07
rs471994	Post bronchodilator FEV1/FVC ratio in COPD	26634245	rs470234	chr11:102681806	G=0.855, T=0.145	0.103928	1	0.115	0.018	NA	1e-06
rs471994	Post bronchodilator FEV1/FVC ratio	26634245	rs470234	chr11:102681806	G=0.855, T=0.145	0.103928	1	0.114	0.016	NA	2e-07
rs471994	Interstitial collagenase levels	36168886	rs470234	chr11:102681806	G=0.855, T=0.145	0.103928	1	0.132799	0.269719	0.19-0.35	2e-11
rs471994	MMP3 protein levels	38565889	rs1144397	chr11:102682285	G=0.558, T=0.442	0.22501	0.539958	NR	0.4584	0.37-0.55	1e-20
rs471994	Post bronchodilator FEV1/FVC ratio in COPD	26634245	rs470928	chr11:102685380	A=0.854, G=0.146	0.104762	1	0.884	0.018	NA	1e-06
rs471994	Post bronchodilator FEV1/FVC ratio	26634245	rs470928	chr11:102685380	A=0.854, G=0.146	0.104762	1	0.886	0.016	NA	2e-07
rs471994	Post bronchodilator FEV1/FVC ratio in COPD	26634245	rs470292	chr11:102685395	A=0.854, C=0.146	0.104762	1	0.884	0.018	NA	1e-06
rs471994	Post bronchodilator FEV1/FVC ratio	26634245	rs470292	chr11:102685395	A=0.854, C=0.146	0.104762	1	0.886	0.016	NA	2e-07
rs471994	Post bronchodilator FEV1/FVC ratio in COPD	26634245	rs505987	chr11:102685910	A=0.146, G=0.854	0.104762	1	0.116	0.018	NA	1e-06
rs471994	Post bronchodilator FEV1/FVC ratio	26634245	rs505987	chr11:102685910	A=0.146, G=0.854	0.104762	1	0.115	0.016	NA	2e-07
rs471994	Post bronchodilator FEV1/FVC ratio in COPD	26634245	rs475937	chr11:102687700	A=0.146, C=0.854	0.104762	1	0.115	0.018	NA	1e-06
rs471994	Post bronchodilator FEV1/FVC ratio	26634245	rs475937	chr11:102687700	A=0.146, C=0.854	0.104762	1	0.114	0.016	NA	2e-07
rs471994	Serum levels of protein MMP1	35078996	rs475937	chr11:102687700	A=0.146, C=0.854	0.104762	1	0.1022	0.153198	0.091-0.215	1e-06
rs471994	Post bronchodilator FEV1/FVC ratio in COPD	26634245	rs520146	chr11:102690131	C=0.854, T=0.146	0.104762	1	0.115	0.018	NA	1e-06
rs471994	Post bronchodilator FEV1/FVC ratio	26634245	rs520146	chr11:102690131	C=0.854, T=0.146	0.104762	1	0.114	0.016	NA	2e-07
rs471994	Post bronchodilator FEV1/FVC ratio in COPD	26634245	rs564018	chr11:102691419	A=0.146, G=0.854	0.104762	1	0.116	0.018	NA	1e-06
rs471994	Post bronchodilator FEV1/FVC ratio	26634245	rs564018	chr11:102691419	A=0.146, G=0.854	0.104762	1	0.114	0.016	NA	2e-07
rs471994	Matrix metalloproteinase levels	20031604	rs11225434	chr11:102691482	C=0.48, T=0.52	0.523027	0.961833	0.38	0.39	NA	9e-29
rs471994	Post bronchodilator FEV1/FVC ratio in COPD	26634245	rs688258	chr11:102692095	A=0.146, C=0.854	0.104762	1	0.116	0.018	NA	1e-06
rs471994	Post bronchodilator FEV1/FVC ratio	26634245	rs688258	chr11:102692095	A=0.146, C=0.854	0.104762	1	0.114	0.016	NA	2e-07
rs471994	Post bronchodilator FEV1/FVC ratio in COPD	26634245	rs595128	chr11:102693109	C=0.854, T=0.146	0.104762	1	0.116	0.018	NA	9e-07
rs471994	Post bronchodilator FEV1/FVC ratio	26634245	rs595128	chr11:102693109	C=0.854, T=0.146	0.104762	1	0.114	0.016	NA	2e-07
rs471994	Post bronchodilator FEV1/FVC ratio in COPD	26634245	rs499459	chr11:102693186	A=0.146, G=0.854	0.104762	1	0.116	0.018	NA	9e-07
rs471994	Post bronchodilator FEV1/FVC ratio	26634245	rs499459	chr11:102693186	A=0.146, G=0.854	0.104762	1	0.114	0.015	NA	4e-07
rs471994	Post bronchodilator FEV1/FVC ratio in COPD	26634245	rs611705	chr11:102694468	C=0.146, T=0.854	0.104762	1	0.884	0.018	NA	9e-07
rs471994	Post bronchodilator FEV1/FVC ratio	26634245	rs611705	chr11:102694468	C=0.146, T=0.854	0.104762	1	0.886	0.016	NA	2e-07
rs471994	Matrix metalloproteinase levels	20031604	rs495366	chr11:102695108	A=0.283, G=0.717	0.638416	0.994343	0.36	0.44	NA	6e-34
rs471994	MMP1/MMP3 protein level ratio	38412862	rs495366	chr11:102695108	A=0.283, G=0.717	0.638416	0.994343	NR	0.567775	0.55-0.58	3E-1348
rs471994	MMP1/SERPINB6 protein level ratio	38412862	rs495366	chr11:102695108	A=0.283, G=0.717	0.638416	0.994343	NR	0.444715	0.43-0.46	1E-712
rs471994	MMP 3 plasma levels	35264221	rs7126392	chr11:102697121	A=0.473, G=0.527	0.549806	1	NR	0.165	0.12-0.21/	3e-13
rs471994	Blood protein levels	30072576	rs471994	chr11:102697731	A=0.38, G=0.62	1	1	0.661875	0.553087	0.51-0.6	7e-107
rs471994	Matrix metalloproteinase-1 levels	33067605	rs471994	chr11:102697731	A=0.38, G=0.62	1	1	0.37	0.3709	NA	1E-312
rs471994	Blood protein levels in cardiovascular risk	28369058	rs471994	chr11:102697731	A=0.38, G=0.62	1	1	0.65	0.32	NA	2e-82
rs471994	Interstitial collagenase levels	34648354	rs471994	chr11:102697731	A=0.38, G=0.62	1	1	0.36	0.537	0.51-0.56	1E-378
rs471994	MMP 1 plasma levels	35264221	rs471994	chr11:102697731	A=0.38, G=0.62	1	1	NR	0.416	0.34-0.5/	1e-20
rs471994	Matrix metalloproteinase-1 levels	37563310	rs471994	chr11:102697731	A=0.38, G=0.62	1	1	0.37	0.351	0.33-0.37	1e-191
rs471994	MMP-1 levels	28915241	rs471994	chr11:102697731	A=0.38, G=0.62	1	1	NR	2.0268	1.5-2.56	2e-15
rs471994	Blood protein levels in cardiovascular risk	28369058	rs7946057	chr11:102699460	A=0.527, T=0.473	0.549806	1	0.53	0.53	NA	5e-160
rs471994	Post bronchodilator FEV1/FVC ratio in COPD	26634245	rs473238	chr11:102700360	C=0.854, T=0.146	0.104762	1	0.116	0.018	NA	7e-07
rs471994	Post bronchodilator FEV1/FVC ratio	26634245	rs473238	chr11:102700360	C=0.854, T=0.146	0.104762	1	0.115	0.016	NA	2e-07
rs471994	Post bronchodilator FEV1/FVC ratio in COPD	26634245	rs553542	chr11:102701376	C=0.146, T=0.854	0.104762	1	0.884	0.018	NA	7e-07
rs471994	Post bronchodilator FEV1/FVC ratio	26634245	rs553542	chr11:102701376	C=0.146, T=0.854	0.104762	1	0.885	0.016	NA	2e-07
rs471994	Post bronchodilator FEV1/FVC ratio in COPD	26634245	rs525119	chr11:102702146	G=0.146, T=0.854	0.104762	1	0.884	0.018	NA	7e-07
rs471994	Post bronchodilator FEV1/FVC ratio	26634245	rs525119	chr11:102702146	G=0.146, T=0.854	0.104762	1	0.885	0.016	NA	2e-07
rs471994	Post bronchodilator FEV1/FVC ratio in COPD	26634245	rs646760	chr11:102703278	A=0.854, T=0.146	0.104762	1	0.884	0.018	NA	7e-07
rs471994	Post bronchodilator FEV1/FVC ratio	26634245	rs646760	chr11:102703278	A=0.854, T=0.146	0.104762	1	0.885	0.016	NA	2e-07
rs471994	Post bronchodilator FEV1/FVC ratio in COPD	26634245	rs593698	chr11:102704476	A=0.146, G=0.854	0.104762	1	0.116	0.018	NA	7e-07
rs471994	Post bronchodilator FEV1/FVC ratio	26634245	rs593698	chr11:102704476	A=0.146, G=0.854	0.104762	1	0.115	0.016	NA	2e-07
rs471994	Post bronchodilator FEV1/FVC ratio in COPD	26634245	rs605949	chr11:102705747	C=0.854, T=0.146	0.104762	1	0.116	0.018	NA	7e-07
rs471994	Post bronchodilator FEV1/FVC ratio	26634245	rs605949	chr11:102705747	C=0.854, T=0.146	0.104762	1	0.115	0.016	NA	2e-07
rs471994	Post bronchodilator FEV1/FVC ratio in COPD	26634245	rs569444	chr11:102707305	A=0.146, G=0.854	0.104762	1	0.116	0.018	NA	7e-07
rs471994	Post bronchodilator FEV1/FVC ratio	26634245	rs569444	chr11:102707305	A=0.146, G=0.854	0.104762	1	0.115	0.016	NA	2e-07
rs471994	Post bronchodilator FEV1/FVC ratio in COPD	26634245	rs563096	chr11:102707366	A=0.854, T=0.146	0.104762	1	0.884	0.018	NA	7e-07
rs471994	Post bronchodilator FEV1/FVC ratio	26634245	rs563096	chr11:102707366	A=0.854, T=0.146	0.104762	1	0.885	0.016	NA	2e-07
rs471994	Blood protein levels	30072576	rs575027	chr11:102707914	A=0.472, G=0.528	0.547618	1	0.439063	0.259988	0.22-0.3	2e-33
rs471994	Post bronchodilator FEV1/FVC ratio in COPD	26634245	rs655403	chr11:102708507	C=0.855, T=0.145	0.103928	1	0.117	0.019	NA	6e-07
rs471994	Post bronchodilator FEV1/FVC ratio	26634245	rs655403	chr11:102708507	C=0.855, T=0.145	0.103928	1	0.115	0.015	NA	3e-07
rs471994	Serum levels of protein MMP3	35078996	rs520540	chr11:102709425	A=0.47, G=0.53	0.543266	1	0.4374	0.260931	0.23-0.29	2e-54
rs471994	Post bronchodilator FEV1/FVC ratio in COPD	26634245	rs646910	chr11:102709522	A=0.148, T=0.852	0.106435	1	0.117	0.018	NA	6e-07
rs471994	Post bronchodilator FEV1/FVC ratio	26634245	rs646910	chr11:102709522	A=0.148, T=0.852	0.106435	1	0.114	0.015	NA	3e-07
rs471994	Post bronchodilator FEV1/FVC ratio in COPD	26634245	rs566125	chr11:102710471	C=0.851, T=0.149	0.103541	0.982443	0.521	0.018	NA	1e-06
rs471994	Peripheral artery disease	31285632	rs566125	chr11:102710471	C=0.851, T=0.149	0.103541	0.982443	0.1269	1.08	1.05-1.11	4e-09
rs471994	Post bronchodilator FEV1/FVC ratio	26634245	rs566125	chr11:102710471	C=0.851, T=0.149	0.103541	0.982443	0.366	0.016	NA	2e-07
rs471994	Peripheral artery disease	34601942	rs566125	chr11:102710471	C=0.851, T=0.149	0.103541	0.982443	0.86	1.07	1.04-1.09	3e-07
rs471994	Post bronchodilator FEV1/FVC ratio in COPD	26634245	rs476762	chr11:102710707	A=0.149, T=0.851	0.107274	1	0.116	0.018	NA	7e-07
rs471994	Post bronchodilator FEV1/FVC ratio	26634245	rs476762	chr11:102710707	A=0.149, T=0.851	0.107274	1	0.114	0.016	NA	2e-07
rs471994	Post bronchodilator FEV1/FVC ratio in COPD	26634245	rs680753	chr11:102711581	C=0.851, G=0.149	0.107274	1	0.884	0.018	NA	7e-07
rs471994	Post bronchodilator FEV1/FVC ratio	26634245	rs680753	chr11:102711581	C=0.851, G=0.149	0.107274	1	0.886	0.016	NA	2e-07
rs471994	CD99/MMP3 protein level ratio	38412862	rs679620	chr11:102713620	C=0.528, T=0.472	0.541563	0.994456	NR	0.54622	0.54-0.56	3E-2093
rs471994	Stromelysin-1 level in Chronic kidney disease with hypertension and no diabetes (2788_55)	35870639	rs679620	chr11:102713620	C=0.528, T=0.472	0.541563	0.994456	0.64	0.52	0.4-0.64	3e-16
rs471994	Matrix metalloproteinase-3 levels	33067605	rs632478	chr11:102715681	G=0.528, T=0.472	0.541563	0.994456	0.49	0.4465	NA	7E-822
rs471994	Post bronchodilator FEV1/FVC ratio in COPD	26634245	rs494963	chr11:102715826	A=0.148, C=0.852	0.106435	1	0.116	0.018	NA	6e-07
rs471994	Post bronchodilator FEV1/FVC ratio	26634245	rs494963	chr11:102715826	A=0.148, C=0.852	0.106435	1	0.114	0.016	NA	8e-08
rs471994	Blood protein levels	27532455	rs645419	chr11:102716321	A=0.472, G=0.528	0.541563	0.994456	NR	0.4612	NA	1e-46
rs471994	Cerebrospinal fluid levels of Alzheimer's disease-related proteins	25340798	rs573521	chr11:102716980	A=0.471, G=0.529	0.545438	1	NR	NA	NA	2e-44
rs471994	Post bronchodilator FEV1/FVC ratio in COPD	26634245	rs116187470	chr11:102717641	A=0.146, G=0.854	0.104762	1	0.115	0.018	NA	2e-06
rs471994	Post bronchodilator FEV1/FVC ratio	26634245	rs116187470	chr11:102717641	A=0.146, G=0.854	0.104762	1	0.115	0.018	NA	2e-08
rs471994	Matrix metalloproteinase-3 levels	33067605	rs11225452	chr11:102760774	A=0.238, T=0.762	0.11269	0.768604	0.24	0.0648	NA	1e-11
Query	GWAS Trait	PMID	RS Number	Position (GRCh37)	Alleles	R2	D'	Risk Allele	Effect Size (95% CI)	Beta or OR	P-value
rs2267373	White matter microstructure (fractional anisotropy)	31666681	rs142739979	chr22:38483155	-=0.647, TCATGGGTG=0.353	0.120028	0.402895	NR	NA	NA	9e-11
rs2267373	White matter microstructure (radial diusivities)	31666681	rs142739979	chr22:38483155	-=0.647, TCATGGGTG=0.353	0.120028	0.402895	NR	NA	NA	1e-08
rs2267373	IDP dMRI TBSS FA Splenium of corpus callosum	33875891	rs142739979	chr22:38483155	-=0.647, TCATGGGTG=0.353	0.120028	0.402895	0.349	0.063	0.043-0.083	2e-09
rs2267373	White matter microstructure (mean diusivities)	31666681	rs142739979	chr22:38483155	-=0.647, TCATGGGTG=0.353	0.120028	0.402895	NR	NA	NA	5e-08
rs2267373	White matter microstructure (fractional anisotropy)	31666681	rs12484232	chr22:38503479	A=0.26, G=0.74	0.143948	0.549051	NR	NA	NA	3e-09
rs2267373	White matter microstructure (fractional anisotropy)	31666681	rs12484232	chr22:38503479	A=0.26, G=0.74	0.143948	0.549051	NR	NA	NA	4e-08
rs2267373	Gluteofemoral adipose tissue volumes	35773277	rs6001008	chr22:38505347	A=0.456, G=0.544	0.500309	0.754497	0.569	0.046	0.032-0.06	2e-10
rs2267373	Non-HDL cholesterol levels	34887591	rs9622726	chr22:38506688	C=0.348, T=0.652	0.517926	0.846109	0.334569	0.0115347	0.0081-0.015	3e-08
rs2267373	Height	36224396	rs4820315	chr22:38518731	C=0.647, T=0.353	0.628158	0.921691	0.3679	0.0138	0.0095-0.0181	5e-10
rs2267373	Nevus count or cutaneous melanoma	30429480	rs2005974	chr22:38537112	A=0.449, G=0.551	0.735725	0.902189	NR	NA	NA	3e-23
rs2267373	Cutaneous nevi	19578365	rs2284063	chr22:38544298	A=0.636, G=0.364	0.731901	0.971517	0.35	0.08	-0.162	3e-08
rs2267373	Melanoma	19578364	rs2284063	chr22:38544298	A=0.636, G=0.364	0.731901	0.971517	0.37	1.2	1.14-1.28	2e-09
rs2267373	Melanoma	28212542	rs2284063	chr22:38544298	A=0.636, G=0.364	0.731901	0.971517	0.64	1.20482	NA	2e-09
rs2267373	C-reactive protein levels	29878111	rs2284063	chr22:38544298	A=0.636, G=0.364	0.731901	0.971517	0.5568	0.0523	0.033-0.071	8e-08
rs2267373	C-reactive protein levels	29878111	rs2284063	chr22:38544298	A=0.636, G=0.364	0.731901	0.971517	0.5753	0.0801	0.053-0.107	5e-09
rs2267373	Melanoma	21983787	rs6001027	chr22:38545619	A=0.636, G=0.364	0.731901	0.971517	0.65	1.18	1.09-1.27	2e-06
rs2267373	Height	36224396	rs6001027	chr22:38545619	A=0.636, G=0.364	0.731901	0.971517	0.3601	0.0165	0.015-0.018	6e-149
rs2267373	Cutaneous malignant melanoma	32341527	rs132941	chr22:38545942	C=0.451, T=0.549	0.836482	0.965855	0.548922	1.0995	NA	9e-23
rs2267373	Cutaneous melanoma (MTAG)	34813871	rs132941	chr22:38545942	C=0.451, T=0.549	0.836482	0.965855	0.55	0.0847	0.071-0.098	3e-34
rs2267373	Triglycerides	20686565	rs5756931	chr22:38546033	C=0.389, T=0.611	0.521562	0.777816	0.4	1.54	0.8-2.28/	4e-08
rs2267373	Triglycerides	24097068	rs5756931	chr22:38546033	C=0.389, T=0.611	0.521562	0.777816	0.4	0.02	/	3e-08
rs2267373	Platelet distribution width	32888494	rs5756931	chr22:38546033	C=0.389, T=0.611	0.521562	0.777816	0.389412	0.0145772	0.01-0.019	3e-10
rs2267373	High density lipoprotein cholesterol levels	29507422	rs5756931	chr22:38546033	C=0.389, T=0.611	0.521562	0.777816	0.625	0.019	NA	3e-06
rs2267373	High density lipoprotein cholesterol levels	29507422	rs5756931	chr22:38546033	C=0.389, T=0.611	0.521562	0.777816	NR	0.017	NA	3e-06
rs2267373	Triglycerides	29507422	rs5756931	chr22:38546033	C=0.389, T=0.611	0.521562	0.777816	0.625	0.027	NA	1e-09
rs2267373	Triglycerides	29507422	rs5756931	chr22:38546033	C=0.389, T=0.611	0.521562	0.777816	NR	0.025	NA	3e-10
rs2267373	Non-HDL cholesterol levels	34887591	rs6001029	chr22:38555193	A=0.362, C=0.638	0.739729	0.980907	NR	NA	NA	4e-09
rs2267373	Weight	34594039	rs6001031	chr22:38556260	G=0.371, T=0.629	0.698201	0.934786	NR	0.0127	0.0094-0.016	3e-13
rs2267373	Free cholesterol in large HDL	38448586	rs731821	chr22:38559448	A=0.362, C=0.638	0.739729	0.980907	0.3612	0.025	0.017-0.033	7e-10
rs2267373	Total cholesterol in large HDL	38448586	rs731821	chr22:38559448	A=0.362, C=0.638	0.739729	0.980907	0.3612	0.0246	0.017-0.033	1e-09
rs2267373	Body surface area	36502284	rs731821	chr22:38559448	A=0.362, C=0.638	0.739729	0.980907	NR	0.00301118	0.0022-0.0038	8e-13
rs2267373	Nevus count or cutaneous melanoma	30429480	rs132985	chr22:38563471	C=0.533, T=0.467	0.826317	0.991209	NR	NA	NA	2e-28
rs2267373	Nevus count	30429480	rs132985	chr22:38563471	C=0.533, T=0.467	0.826317	0.991209	NR	NA	NA	3e-18
rs2267373	Breast cancer	32139696	rs738321	chr22:38568833	C=0.628, G=0.372	0.70843	0.939606	NR	1.05	1.03-1.06	7e-14
rs2267373	Breast cancer	29059683	rs738321	chr22:38568833	C=0.628, G=0.372	0.70843	0.939606	0.62	1.05263	1.03-1.08()	1e-13
rs2267373	Cutaneous nevi	21478494	rs738322	chr22:38569006	A=0.533, G=0.467	0.833662	0.995605	0.46	0.06	0.04-0.08	1e-06
rs2267373	Breast cancer	29059683	rs4820318	chr22:38570313	A=0.37, G=0.63	0.708932	0.943952	0.3753	0.0475	0.035-0.06	1e-13
rs2267373	Total cholesterol in HDL2	38448586	rs133015	chr22:38572526	C=0.566, G=0.434	0.936533	0.987578	0.5629	0.0238	0.016-0.031	1e-09
rs2267373	Apolipoprotein A1 levels	32203549	rs133015	chr22:38572526	C=0.566, G=0.434	0.936533	0.987578	0.559998	0.020012	0.016-0.024	7e-24
rs2267373	HDL cholesterol levels	32203549	rs133015	chr22:38572526	C=0.566, G=0.434	0.936533	0.987578	0.559937	0.0205714	0.017-0.024	2e-26
rs2267373	Type 2 diabetes	32541925	rs133015	chr22:38572526	C=0.566, G=0.434	0.936533	0.987578	0.44	0.0285	0.019-0.038	5e-10
rs2267373	Diverticular disease	37492107	rs133015	chr22:38572526	C=0.566, G=0.434	0.936533	0.987578	0.43	0.03	0.02-0.04	1e-08
rs2267373	Lymphocyte count	32888493	rs133019	chr22:38573035	A=0.534, G=0.466	0.837012	0.995613	0.471065	NA	NA	5e-11
rs2267373	Red cell distribution width	30595370	rs2267370	chr22:38576826	A=0.338, G=0.662	0.609941	0.938677	NR	NA	NA	6e-09
rs2267373	Lymphocyte count	32888493	rs2277844	chr22:38577515	A=0.566, G=0.434	0.936533	0.987578	0.559922	0.012113	0.0084-0.0159	3e-10
rs2267373	Triglyceride levels in VLDL	38448586	rs2277844	chr22:38577515	A=0.566, G=0.434	0.936533	0.987578	0.5629	0.024	0.016-0.032	1e-09
rs2267373	Triglycerides to total lipids ratio in small HDL	38448586	rs2277844	chr22:38577515	A=0.566, G=0.434	0.936533	0.987578	0.5627	0.0279	0.02-0.036	1e-12
rs2267373	C-reactive protein levels or triglyceride levels (pleiotropy)	27286809	rs2277844	chr22:38577515	A=0.566, G=0.434	0.936533	0.987578	NR	NA	NA	9e-10
rs2267373	Triglyceride levels in non-type 2 diabetes	36269708	rs2277844	chr22:38577515	A=0.566, G=0.434	0.936533	0.987578	NR	NA	NA	4e-26
rs2267373	Body mass index (MTAG)	36376304	rs2277844	chr22:38577515	A=0.566, G=0.434	0.936533	0.987578	NR	0.00986	0.0065-0.0132	7e-09
rs2267373	Melanoma	32887889	rs3761444	chr22:38580371	A=0.555, G=0.445	0.827834	0.949334	NR	1.11744	NA	5e-10
rs2267373	Nevus count or cutaneous melanoma	32341527	rs3761444	chr22:38580371	A=0.555, G=0.445	0.827834	0.949334	0.453064	NA	NA	4e-41
rs2267373	Refractive error	32231278	rs13056506	chr22:38580917	G=0.414, T=0.586	0.932266	0.98747	NR	NA	NA	2e-13
rs2267373	Cancer (pleiotropy)	32887889	rs60603980	chr22:38581862	-=0.405, C=0.595	0.897889	0.987193	NR	1.04932	1.03-1.07	9e-07
rs2267373	HDL cholesterol	30275531	rs2899297	chr22:38594668	A=0.588, G=0.412	0.940321	0.995803	0.5479	0.0225	0.017-0.028-1	1e-16
rs2267373	High density lipoprotein cholesterol levels	34887591	rs2899297	chr22:38594668	A=0.588, G=0.412	0.940321	0.995803	NR	NA	NA	1e-40
rs2267373	Birth weight	31043758	rs5750561	chr22:38595260	A=0.412, T=0.588	0.940321	0.995803	0.404478	0.015197	0.01-0.02	8e-09
rs2267373	Creatinine levels	35213538	rs5750561	chr22:38595260	A=0.412, T=0.588	0.940321	0.995803	0.401445	0.0278352	0.021-0.035	2e-14
rs2267373	Estimated glomerular filtration rate (creatinine)	34272381	rs5750561	chr22:38595260	A=0.412, T=0.588	0.940321	0.995803	0.595194	0.00261176	0.0021-0.0031	3e-24
rs2267373	Creatinine levels (UKB data field 23478)	36764567	rs5750561	chr22:38595260	A=0.412, T=0.588	0.940321	0.995803	0.40252	0.0276597	0.02-0.036	2e-11
rs2267373	Estimated glomerular filtration rate (cystatin c)	39256582	rs5750561	chr22:38595260	A=0.412, T=0.588	0.940321	0.995803	NR	0.0133353	NA	1e-10
rs2267373	Estimated glomerular filtration rate (creatinine)	39256582	rs5750561	chr22:38595260	A=0.412, T=0.588	0.940321	0.995803	NR	0.0207149	NA	2e-22
rs2267373	Estimated glomerular filtration rate (creatinine, cystatin c)	39256582	rs5750561	chr22:38595260	A=0.412, T=0.588	0.940321	0.995803	NR	0.018768	0.015-0.023	2e-19
rs2267373	Body fat percentage	26833246	rs3761445	chr22:38595411	A=0.588, G=0.412	0.940321	0.995803	0.41	0.024	0.014-0.034%	2e-07
rs2267373	Body fat percentage	26833246	rs3761445	chr22:38595411	A=0.588, G=0.412	0.940321	0.995803	0.41	0.037	0.025-0.049%	3e-09
rs2267373	Body fat percentage	26833246	rs3761445	chr22:38595411	A=0.588, G=0.412	0.940321	0.995803	0.4	0.024	0.014-0.034%	1e-06
rs2267373	Body fat percentage	26833246	rs3761445	chr22:38595411	A=0.588, G=0.412	0.940321	0.995803	0.4	0.037	0.023-0.051%	9e-08
rs2267373	Body fat percentage and triglycerides (pairwise)	33619380	rs3761445	chr22:38595411	A=0.588, G=0.412	0.940321	0.995803	0.4115	NA	NA	5e-18
rs2267373	Body fat percentage and HDL-C (pairwise)	33619380	rs3761445	chr22:38595411	A=0.588, G=0.412	0.940321	0.995803	0.4115	NA	NA	2e-11
rs2267373	Triglyceride levels	28334899	rs3761445	chr22:38595411	A=0.588, G=0.412	0.940321	0.995803	0.615	0.0232	0.017-0.03()	3e-12
rs2267373	Pelvic organ prolapse	35739095	rs2267372	chr22:38598234	A=0.413, G=0.587	0.952163	1	0.61	0.93	0.91-0.95	1e-13
rs2267373	Estimated glomerular filtration rate	31152163	rs2267372	chr22:38598234	A=0.413, G=0.587	0.952163	1	0.4007	0.0024	0.0016-0.0032	5e-21
rs2267373	Estimated glomerular filtration rate (creatinine)	34272381	rs2267372	chr22:38598234	A=0.413, G=0.587	0.952163	1	0.5999	0.0024	0.0018-0.003	9e-18
rs2267373	Liver enzyme levels (alanine transaminase)	33972514	rs2267372	chr22:38598234	A=0.413, G=0.587	0.952163	1	0.400194	0.00328828	0.0025-0.0041	4e-17
rs2267373	High-density lipoprotein levels (MTAG)	36376304	rs2267372	chr22:38598234	A=0.413, G=0.587	0.952163	1	NR	0.01467	0.0094-0.0199	5e-08
rs2267373	Alanine aminotransferase levels	38632349	rs2267372	chr22:38598234	A=0.413, G=0.587	0.952163	1	NR	0.0034	0.0026-0.0042	7e-18
rs2267373	Estimated glomerular filtration rate in non-diabetics	31451708	rs4821764	chr22:38599364	A=0.576, G=0.424	1	1	0.579	0.365	0.26-0.47	5e-12
rs2267373	Alanine aminotransferase levels	33547301	rs4821764	chr22:38599364	A=0.576, G=0.424	1	1	0.58	6.87	-	6e-12
rs2267373	Reticulocyte count	32888494	rs4821764	chr22:38599364	A=0.576, G=0.424	1	1	0.580742	0.0143676	0.0099-0.0188	3e-10
rs2267373	High density lipoprotein cholesterol levels	33980691	rs4821764	chr22:38599364	A=0.576, G=0.424	1	1	0.42	0.021	/	9e-29
rs2267373	Triglycerides	33980691	rs4821764	chr22:38599364	A=0.576, G=0.424	1	1	0.42	0.023	/	2e-29
rs2267373	Metabolic biomarkers (multivariate analysis)	33980691	rs4821764	chr22:38599364	A=0.576, G=0.424	1	1	0.42	NA	NA	4e-69
rs2267373	Alanine aminotransferase levels	33980691	rs4821764	chr22:38599364	A=0.576, G=0.424	1	1	0.42	0.017	/	7e-17
rs2267373	Body fat percentage	33980691	rs4821764	chr22:38599364	A=0.576, G=0.424	1	1	0.42	0.017	%	3e-29
rs2267373	Alanine aminotransferase levels	34594039	rs4821764	chr22:38599364	A=0.576, G=0.424	1	1	NR	0.0159	0.012-0.02	8e-17
rs2267373	Body fat percentage	30593698	rs4821764	chr22:38599364	A=0.576, G=0.424	1	1	NR	0.15173	0.1-0.2	8e-09
rs2267373	Body fat percentage	30593698	rs4821764	chr22:38599364	A=0.576, G=0.424	1	1	NR	0.15033	0.11-0.19	2e-12
rs2267373	Body fat percentage (adjusted for testosterone and SHBG)	37867527	rs4821764	chr22:38599364	A=0.576, G=0.424	1	1	NR	0.17	0.13-0.21	6e-21
rs2267373	Height (standard GWA)	37106081	rs4821764	chr22:38599364	A=0.576, G=0.424	1	1	NR	0.10387	0.07-0.138	2e-09
rs2267373	High density lipoprotein cholesterol levels	38116116	rs4821764	chr22:38599364	A=0.576, G=0.424	1	1	NR	NA	NA	4e-08
rs2267373	Estimated glomerular filtration rate	31451708	rs4820323	chr22:38599767	C=0.425, G=0.575	0.99594	1	0.4195	0.0023	0.0015-0.0031	5e-11
rs2267373	HDL cholesterol	34594039	rs4820323	chr22:38599767	C=0.425, G=0.575	0.99594	1	NR	0.02	0.015-0.025	5e-18
rs2267373	Triglyceride levels x alcohol consumption (regular vs non-regular drinkers) interaction (2df)	30698716	rs4820323	chr22:38599767	C=0.425, G=0.575	0.99594	1	NR	NA	NA	5e-08
rs2267373	HDL cholesterol levels in current drinkers	30698716	rs4820323	chr22:38599767	C=0.425, G=0.575	0.99594	1	NR	0.004	NA	5e-07
rs2267373	HDL cholesterol levels in current drinkers	30698716	rs4820323	chr22:38599767	C=0.425, G=0.575	0.99594	1	NR	0.006	NA	1e-07
rs2267373	Triglyceride levels in current drinkers	30698716	rs4820323	chr22:38599767	C=0.425, G=0.575	0.99594	1	NR	0.012	NA	7e-06
rs2267373	HDL cholesterol levels x alcohol consumption (regular vs non-regular drinkers) interaction (2df)	30698716	rs4820323	chr22:38599767	C=0.425, G=0.575	0.99594	1	NR	NA	NA	5e-11
rs2267373	Triglyceride levels in current drinkers	30698716	rs4820323	chr22:38599767	C=0.425, G=0.575	0.99594	1	NR	0.011	NA	8e-11
rs2267373	HDL cholesterol levels x alcohol consumption (regular vs non-regular drinkers) interaction (2df)	30698716	rs4820323	chr22:38599767	C=0.425, G=0.575	0.99594	1	NR	NA	NA	2e-09
rs2267373	HDL cholesterol levels x alcohol consumption (drinkers vs non-drinkers) interaction (2df)	30698716	rs4820323	chr22:38599767	C=0.425, G=0.575	0.99594	1	NR	NA	NA	2e-09
rs2267373	Triglyceride levels x alcohol consumption (drinkers vs non-drinkers) interaction (2df)	30698716	rs4820323	chr22:38599767	C=0.425, G=0.575	0.99594	1	NR	NA	NA	4e-09
rs2267373	Triglyceride levels	30698716	rs4820323	chr22:38599767	C=0.425, G=0.575	0.99594	1	NR	0.011	NA	1e-09
rs2267373	Triglyceride levels x alcohol consumption (drinkers vs non-drinkers) interaction (2df)	30698716	rs4820323	chr22:38599767	C=0.425, G=0.575	0.99594	1	NR	NA	NA	8e-15
rs2267373	Triglyceride levels x alcohol consumption (regular vs non-regular drinkers) interaction (2df)	30698716	rs4820323	chr22:38599767	C=0.425, G=0.575	0.99594	1	NR	NA	NA	4e-13
rs2267373	HDL cholesterol levels x alcohol consumption (drinkers vs non-drinkers) interaction (2df)	30698716	rs4820323	chr22:38599767	C=0.425, G=0.575	0.99594	1	NR	NA	NA	1e-11
rs2267373	Type 2 diabetes	32541925	rs4820323	chr22:38599767	C=0.425, G=0.575	0.99594	1	0.5841	0.0214	0.014-0.029	4e-08
rs2267373	Whole body fat mass (UKB data field 23100)	38538606	rs4820323	chr22:38599767	C=0.425, G=0.575	0.99594	1	NR	0.018985	0.014-0.024	2e-15
rs2267373	Fasting plasma glucose	32902719	rs4820324	chr22:38599857	C=0.576, G=0.424	1	1	NR	4.915	NA	9e-07
rs2267373	Estimated glomerular filtration rate	31152163	rs4820324	chr22:38599857	C=0.576, G=0.424	1	1	0.5902	0.0023	0.0017-0.0029	1e-25
rs2267373	Serum creatinine levels	34594039	rs4820324	chr22:38599857	C=0.576, G=0.424	1	1	NR	0.0147	0.012-0.018	3e-19
rs2267373	High density lipoprotein cholesterol levels	34887591	rs4820325	chr22:38599978	A=0.576, G=0.424	1	1	0.581658	0.0196419	0.017-0.022	2e-26
rs2267373	Triglyceride levels	34887591	rs4820325	chr22:38599978	A=0.576, G=0.424	1	1	0.581775	0.0209178	0.018-0.024	4e-33
rs2267373	Triglyceride levels	34887591	rs4820325	chr22:38599978	A=0.576, G=0.424	1	1	NR	NA	NA	2e-52
rs2267373	Triglyceride levels	34887591	rs4820325	chr22:38599978	A=0.576, G=0.424	1	1	0.602252	0.0316132	0.022-0.041	3e-10
rs2267373	Body fat percentage (adjusted for testosterone and SHBG)	37867527	rs4820325	chr22:38599978	A=0.576, G=0.424	1	1	NR	0.15	0.11-0.19	2e-13
rs2267373	Triglyceride levels (MTAG)	36376304	rs4820325	chr22:38599978	A=0.576, G=0.424	1	1	NR	0.020986	0.016-0.026	7e-17
rs2267373	Matrix metalloproteinase-3 levels	33067605	rs2267373	chr22:38600542	C=0.424, T=0.576	1	1	0.58	0.0557	NA	1e-12
rs2267373	Triglycerides	34594039	rs2267373	chr22:38600542	C=0.424, T=0.576	1	1	NR	0.0208	0.017-0.025	4e-24
rs2267373	Triglyceride levels	32203549	rs2267373	chr22:38600542	C=0.424, T=0.576	1	1	0.419307	0.021551	0.018-0.026	2e-26
rs2267373	Height	30595370	rs2267373	chr22:38600542	C=0.424, T=0.576	1	1	NR	NA	NA	3e-17
rs2267373	Triglycerides to total lipids ratio in large HDL	35213538	rs2267373	chr22:38600542	C=0.424, T=0.576	1	1	0.419305	0.0225939	0.015-0.03	1e-08
rs2267373	Cholesteryl esters to total lipids ratio in medium HDL	35213538	rs2267373	chr22:38600542	C=0.424, T=0.576	1	1	0.419305	0.0227766	0.015-0.031	2e-08
rs2267373	Free cholesterol to total lipids ratio in large LDL	35213538	rs2267373	chr22:38600542	C=0.424, T=0.576	1	1	0.419305	0.0220506	0.014-0.03	3e-08
rs2267373	Triglyceride to HDL cholesterol ratio	38200128	rs2267373	chr22:38600542	C=0.424, T=0.576	1	1	0.5808	0.0324	0.027-0.037	2e-24
rs2267373	Triglyceride to HDL cholesterol ratio	38200128	rs2267373	chr22:38600542	C=0.424, T=0.576	1	1	0.5806	0.0331	0.026-0.04	6e-18
rs2267373	Triglyceride to HDL cholesterol ratio	38200128	rs2267373	chr22:38600542	C=0.424, T=0.576	1	1	0.581	0.0247	0.018-0.031	2e-11
rs2267373	Estimated glomerular filtration rate	31015462	rs2267373	chr22:38600542	C=0.424, T=0.576	1	1	0.3949	6.318	NA	3e-10
rs2267373	Whole body fat mass (UKB data field 23100)	38538606	rs2267373	chr22:38600542	C=0.424, T=0.576	1	1	NR	0.0189558	0.014-0.024	2e-15
rs2267373	High light scatter reticulocyte count	32888494	rs2267375	chr22:38601231	G=0.424, T=0.576	1	1	0.580482	0.013819	0.0094-0.0183	1e-09
rs2267373	Serum alkaline phosphatase levels	33547301	rs2267375	chr22:38601231	G=0.424, T=0.576	1	1	0.42	7.22	-	5e-13
rs2267373	Concentration of small VLDL particles	38448586	rs2267375	chr22:38601231	G=0.424, T=0.576	1	1	0.5736	0.024	0.016-0.032	2e-09
rs2267373	Triglycerides in very small VLDL	38448586	rs2267375	chr22:38601231	G=0.424, T=0.576	1	1	0.5737	0.0263	0.018-0.034	4e-11
rs2267373	Ratio of triglycerides to phosphoglycerides	38448586	rs2267375	chr22:38601231	G=0.424, T=0.576	1	1	0.5735	0.0269	0.019-0.035	2e-11
rs2267373	Triglycerides in small VLDL	38448586	rs2267375	chr22:38601231	G=0.424, T=0.576	1	1	0.5736	0.0257	0.018-0.034	1e-10
rs2267373	Serum total triglyceride levels	38448586	rs2267375	chr22:38601231	G=0.424, T=0.576	1	1	0.5736	0.0245	0.017-0.032	8e-10
rs2267373	Ratio of apolipoprotein B to apolipoprotein A1 levels	38448586	rs2267375	chr22:38601231	G=0.424, T=0.576	1	1	0.5736	0.0257	0.018-0.034	1e-10
rs2267373	Triglycerides to total lipids ratio in medium HDL	38448586	rs2267375	chr22:38601231	G=0.424, T=0.576	1	1	0.5735	0.0248	0.017-0.033	4e-10
rs2267373	Estimated glomerular filtration rate (creatinine)	35710981	rs2267375	chr22:38601231	G=0.424, T=0.576	1	1	0.5842	12.42	NA	2e-35
rs2267373	Cholesterol to total lipids ratio in medium HDL	35213538	rs2267375	chr22:38601231	G=0.424, T=0.576	1	1	0.419387	0.0234592	0.016-0.031	4e-09
rs2267373	Phospholipids to total lipids ratio in large VLDL	35213538	rs2267375	chr22:38601231	G=0.424, T=0.576	1	1	0.419401	0.0224771	0.014-0.03	4e-08
rs2267373	Triglycerides to total lipids ratio in medium HDL	35213538	rs2267375	chr22:38601231	G=0.424, T=0.576	1	1	0.419387	0.0244001	0.017-0.032	1e-09
rs2267373	Triglycerides to total lipids ratio in small HDL	35213538	rs2267375	chr22:38601231	G=0.424, T=0.576	1	1	0.419387	0.0253209	0.018-0.033	2e-10
rs2267373	Ratio of triglycerides to phosphoglycerides	35213538	rs2267375	chr22:38601231	G=0.424, T=0.576	1	1	0.419391	0.0224317	0.015-0.03	9e-09
rs2267373	Metabolic syndrome	39349817	rs2267375	chr22:38601231	G=0.424, T=0.576	1	1	NR	0.00784904	0.0055-0.0102	3e-11
rs2267373	Triglyceride levels	36333282	rs2267375	chr22:38601231	G=0.424, T=0.576	1	1	0.6485	0.0189	0.013-0.025	9e-10
rs2267373	Height	36224396	rs2267375	chr22:38601231	G=0.424, T=0.576	1	1	0.3623	0.0174	0.013-0.022	7e-14
rs2267373	Red blood cell count	30595370	rs11914181	chr22:38602140	C=0.552, T=0.448	0.90754	1	NR	NA	NA	2e-13
rs2267373	Red blood cell count	32888494	rs11914181	chr22:38602140	C=0.552, T=0.448	0.90754	1	0.550712	0.0142647	0.0099-0.0186	1e-10
rs2267373	Red blood cell count	32888493	rs11914181	chr22:38602140	C=0.552, T=0.448	0.90754	1	0.550175	0.014358	0.011-0.018	3e-14
rs2267373	Red blood cell count	32888493	rs8139952	chr22:38606989	A=0.535, C=0.465	0.847785	1	0.525776	NA	NA	2e-12
rs2267373	Waist circumference adjusted for body mass index	34021172	rs34066050	chr22:38612604	A=0.533, G=0.467	0.833662	0.995605	NR	0.0195291	0.013-0.026	3e-10
rs2267373	Mammographic density (dense area)	25342443	rs7289126	chr22:38628306	A=0.467, C=0.533	0.339316	0.635176	0.4	0.11	0.071-0.149	3e-08
rs2267373	Percent mammographic density	25342443	rs7289126	chr22:38628306	A=0.467, C=0.533	0.339316	0.635176	0.4	0.1	0.061-0.139	5e-09
rs2267373	Body mass index	36581621	rs7290372	chr22:38628388	G=0.467, T=0.533	0.339316	0.635176	NR	0.009	0.0061-0.0119	7e-10
rs2267373	A body shape index	34021172	rs8142686	chr22:38634266	C=0.542, T=0.458	0.33004	0.615263	NR	0.0185127	0.012-0.025	3e-09
rs2267373	Waist circumference adjusted for body mass index	34021172	rs8142686	chr22:38634266	C=0.542, T=0.458	0.33004	0.615263	NR	0.0210948	0.015-0.027	1e-11
rs2267373	Smoking initiation	36477530	rs2092077	chr22:38637808	C=0.328, T=0.672	0.194409	0.541938	0.314	0.00592	0.0041-0.0077	2e-10
